# Supplementary material for: eHealth for people with multimorbidity: Results from the ICARE4EU project and insights from the “10 e’s” by Gunther Eysenbach
Source: PLoS One. 2018 Nov 14;13(11):e0207292. doi: 10.1371/journal.pone.0207292 (PMC6241125; doi:10.1371/journal.pone.0207292)
Supplement: S1 Dataset — (ZIP) [file pone.0207292.s006.zip]

Archive with 1 entries (1 files):
- Revised S1_Dataset.xlsx
