# Supplementary material for: eHealth for people with multimorbidity: Results from the ICARE4EU project and insights from the “10 e’s” by Gunther Eysenbach
Source: PLoS One. 2018 Nov 14;13(11):e0207292. doi: 10.1371/journal.pone.0207292 (PMC6241125; doi:10.1371/journal.pone.0207292)
Supplement: S1 Dataset — (ZIP) [file pone.0207292.s006.zip › Revised S1_Dataset.xlsx]

## Sheet: Data
S1: Minimal dataset used for the analyses
ID	Elderly	V5s7	V5s10	V5s13	V5s19	V7a	V7c	V11s1	V11s3	V11s6	V11s7	V20s1	V20s2	V20s3	V21s1	V21s2	V21s7	V21s8	V35rs1	V35rs2	V35rs3	V35rs4	V35rs5	V36rs1	V36rs2	V36rs3	V37rs1	V37rs2	V37rs3	V37rs4	V37rs5	V38rs1	V38rs2	V39a	V39bs1	V39bs3	V40	V41	V42s1	V42s2	V43a	V43b	V43c	V43d	V43e	V43a_Rec	V43b_Rec	V43c_Rec	V43d_Rec
Pr 1	0	1	1	1	1	1	1	0	0	1	1	1	0	1	1	1	1	1	0	1	0	0	0	0	1	0	0	1	0	0	0	0	0	1	1	0	1	2	1	1	3	2	2	3	4	2	1	1	2
Pr 2	1	0	1	1	0	2	5	0	0	0	0	1	1	1	0	1	0	1	0	1	1	0	0	0	0	0	0	1	0	0	0	0	0	1	1	0	2	2	1	1	4	4	4	4	4	2	2	2	2
Pr 3	1	1	1	1	1	1	6	1	0	0	0	0	1	1	1	1	1	1	1	1	1	1	1	0	1	0	1	1	0	0	1	0	0	1	1	0	2	2	1	1	4	4	4	4	4	2	2	2	2
Pr 4	0	1	1	1	1	3	5	0	1	1	1	1	1	0	0	1	0	1	0	1	0	0	1	0	0	0	1	1	0	0	0	0	0	1	1	0	1	2	1	1	3	3	3	3	3	2	2	2	2
Pr 5	0	0	0	1	0	1	6	1	0	0	0	1	1	1	1	1	1	0	0	0	0	0	0	0	1	0	0	0	0	1	0	0	0	3			1	2	1	1	4	4	4	4	4	2	2	2	2
Pr 6	1	1	1	1	1	2	6	1	1	1	1	1	1	0	1	1	0	1	0	1	1	1	1	1	1	0	1	1	1	0	1	0	0	1	1	1	2	2	1	1	3	3	3	3	3	2	2	2	2
Pr 7	0	1	1	0	0	1	1	0	1	1	1	0	1	0	0	1	0	1	1	1	0	0	0	1	0	0	1	1	0	0	0	0	0	2	1	0	1	1	1	1	4	3	3	3	4	2	2	2	2
Pr 8	1	1	1	1	1	1	1	0	1	1	1	0	1	0	0	1	1	1	0	0	0	0	0	0	0	0	0	0	0	0	0	0	0	1	0	0	1	1	0	0
Pr 9	1	1	1	0	1	1	1	0	1	1	1	1	0	0	1	1	0	0	0	1	1	0	1	0	1	0	1	1	0	0	0	0	0	2	1	0	1	2	1	1	4	4	3	4	4	2	2	2	2
Pr 10	0	1	1	0	1	2	1	0	1	1	1	0	1	0	0	1	0	0	0	0	0	1	0	0	0	0	1	1	0	1	0	0	0	1	0	0	1	1	0	0	2	3	2	3	3	1	2	1	2
Pr 11	1	1	1	1	1	1	2	1	1	0	1	1	1	0	1	1	0	1	1	1	1	1	1	1	1	1	1	1	1	1	1	0	0	1	0	1	2	2	1	1	4	4	3	4	4	2	2	2	2
Pr 12	0	1	1	0	0	3	3	1	1	1	0	0	1	1	1	1	0	1	1	0	0	0	0	0	0	0	1	1	0	0	0	0	0	1	1	0	1	1	1	1	4	3	3	4	3	2	2	2	2
Pr 13	1	1	1	1	1	3	3	0	1	1	1	0	1	0	0	1	0	1	0	0	0	0	0	0	0	0	0	0	0	0	0	0	0	1	1	0	1	1	1	1	1	1	3	3	3	1	1	2	2
Pr 14	0	0	0	1	1	3	3	1	1	1	0	0	1	0	0	1	0	1	0	0	0	0	0	0	0	0	1	0	1	1	0	0	0	1	1	0	2	1	0	0	3	1	3	3	3	2	1	2	2
Pr 15	0	0	0	0	0	2	1	1	0	0	0	0	0	0	1	0	0	1	0	0	0	0	0	1	0	0	0	0	0	0	0	0	0	3			1	1	0	0
Pr 16	0	0	1	1	1	2	3	1	1	0	0	0	1	0	0	1	0	1	0	0	0	0	0	0	0	0	1	0	1	0	0	0	0	1	0	0	1	1	0	1	2	2	2	2	2	1	1	1	1
Pr 17	0	0	1	1	1	3	3	1	1	1	1	0	1	0	0	1	0	1	0	0	0	0	0	0	0	0	1	0	0	0	0	0	0	1	1	0	1	1	0	1
Pr 18	1	0	1	1	1	3	3	1	1	1	1	0	1	0	0	1	0	1	0	0	0	0	1	1	0	0	1	1	1	1	1	1	0	1	1	0	1	2	0	1	2	3	2	3	3	1	2	1	2
Pr 19	1	0	1	1	0	2	3	1	1	1	1	0	0	0	1	0	0	1	0	0	0	0	0	0	0	0	0	0	0	0	0	0	0	1	1	0	1	1	0	0
Pr 20	1	0	0	0	0	2	1	0	1	1	1	0	0	0	1	1	0	1	0	0	0	0	0	0	0	0	0	0	0	0	0	0	0	1	1	0	1	1	0	0
Pr 21	0	1	1	1	0	2	4	1	1	0	0	0	0	0	1	1	0	1	0	0	0	0	0	0	0	0	0	1	0	0	0	0	0	2	0	1	1	1	1	1
Pr 22	1	1	1	0	0	3	2	0	0	0	0	0	1	1	1	1	1	0	0	0	0	0	0	0	0	0	1	0	0	1	0	1	0	1	0	0	1	1	0	1	3	2	3	3	3	2	1	2	2
Pr 23	0	1	1	0	1	1	1	0	0	1	1	0	1	0	0	1	0	1	0	0	0	1	0	0	0	0	1	1	0	0	0	1	0	3			1	1	0	1	2	2	2	4	3	1	1	1	2
Pr 24	0	1	1	1	1	1	1	0	1	1	0	1	1	0	0	1	0	0	1	0	1	0	1	0	1	0	0	0	0	0	0	1	0	3			2	2	1	1	4	4	4	4	4	2	2	2	2
Pr 25	1	1	1	0	1	1	2	1	0	1	1	0	1	0	1	1	1	0	0	0	1	0	0	0	1	0	1	0	0	0	0	0	0	3			2	2	1	1	4	4	3	3	4	2	2	2	2
Pr 26	1	1	0	1	1	2	5	1	1	1	1	1	1	1	1	1	1	1	1	1	1	0	1	1	1	1	1	0	1	0	0	0	1	1	1	0	2	2	1	1	3	2	3	3	3	2	1	2	2
Pr 27	1	1	1	1	1	2	4	1	1	1	1	1	1	1	1	0	1	1	1	1	0	1	0	0	0	0	1	1	0	0	0	0	1	1	0	0	1	1	0	1	2	2	2	2	2	1	1	1	1
Pr 28	1	1	1	1	1	2	2	1	1	1	1	0	1	1	1	1	1	0	0	0	0	0	0	0	0	0	0	0	0	1	0	0	0	1	1	0	1	1	0	0
Pr 29	1	1	0	1	1	3	4	1	1	1	1	0	1	1	1	1	1	1	1	0	0	0	0	0	0	0	1	1	0	0	0	0	0	3			1	1	0	1
Pr 30	1	1	1	1	1	1	2	1	1	1	1	0	1	1	1	0	1	1	1	0	0	0	0	0	0	0	1	1	1	0	0	1	0	1	1	0	1	1	0	0
Pr 31	1	1	1	1	1	2	2	0	0	1	1	1	1	1	1	1	1	1	1	0	0	0	1	0	0	0	1	1	1	1	0	0	1	1	0	0	1	1	0	1
Pr 32	1	1	0	1	1	2	2	0	0	0	0	0	1	1	0	0	0	0	0	0	0	0	0	0	0	0	0	0	0	0	0	0	0	3			1	1	0	0	4	4	4	4	4	2	2	2	2
Pr 33	1	1	1	1	1	3	1	1	1	1	1	0	1	1	1	1	1	1	0	0	0	0	0	0	1	0	0	1	0	0	0	0	0	2	0	1	1	1	1	1	3	2	3	3	3	2	1	2	2
Pr 34	0	1	1	1	1	3	3	1	1	1	1	1	1	1	1	1	0	1	1	0	0	1	1	1	0	0	1	0	0	0	0	0	0	1	1	1	1	1	1	1	4	4	4	4	4	2	2	2	2
Pr 35	0	1	1	1	1	3	2	1	1	1	1	1	1	1	1	1	1	1	0	0	0	0	0	0	0	0	1	0	0	0	0	0	0	1	1	0	1	1	1	1	4	4	4	4	4	2	2	2	2
Pr 36	0	1	1	1	1	3	2	1	1	1	1	1	1	1	1	1	1	1	0	1	0	1	0	0	0	0	1	0	1	1	1	1	0	1	0	0	1	2	1	1	3	2	2	4	3	2	1	1	2
Pr 37	0	1	1	1	1	3	2	1	1	1	1	1	0	1	1	1	1	1	0	1	1	1	0	1	1	0	1	1	1	1	1	1	1	1	0	0	2	2	1	1	4	4	4	4	4	2	2	2	2
Pr 38	1	1	1	1	1	3	2	1	1	1	1	1	1	1	1	1	1	1	1	1	1	1	1	1	1	0	1	1	1	1	1	1	1	1	0	0	2	2	1	1	4	4	4	4	4	2	2	2	2
Pr 39	0	1	1	1	0	3	2	0	0	1	0	0	0	1	1	0	1	0	0	1	0	0	0	1	0	0	1	0	1	1	1	1	1	1	0	0	2	2	1	1	4	4	4	4	4	2	2	2	2
Pr 40	0	1	1	0	0	3	2	1	1	1	1	1	0	1	1	1	1	1	0	0	0	1	0	1	0	0	1	1	1	1	0	1	0	1	0	0	1	2	1	1	4	4	4	4	4	2	2	2	2
Pr 41	0	1	1	1	1	3	2	0	1	1	1	1	1	1	1	1	1	1	0	1	0	1	1	0	0	0	0	1	1	1	1	1	0	1	0	0	1	1	1	1	2	2	3	3	2	1	1	2	2
Pr 42	0	1	1	1	1	1	1	1	0	1	1	1	1	1	1	0	1	1	0	0	1	0	0	1	0	0	1	0	1	1	0	0	0	1	0	0	2	2	1	1	4	4	4	4	4	2	2	2	2
Pr 43	1	1	1	0	0	3	2	0	1	1	1	0	0	1	1	0	1	0	1	0	0	0	0	0	0	0	1	1	0	0	1	0	0	1	0	0	1	2	1	1	4	4	4	4	4	2	2	2	2
Pr 44	1	0	1	0	1	3	2	1	1	1	1	1	0	1	1	0	1	0	1	0	0	0	0	0	0	0	1	1	1	0	1	1	1	1	1	0	1	2	1	1	4	3	4	4	4	2	2	2	2
Pr 45	1	1	1	1	1	3	4	0	1	1	1	1	1	1	1	1	1	1	1	0	1	1	1	0	1	0	1	0	1	1	1	1	0	1	1	0	2	2	1	1	3	3	2	3	3	2	2	1	2
Pr 46	1	1	1	1	1	3	2	1	0	0	0	0	0	1	1	0	1	0	1	1	0	1	0	1	1	0	1	1	1	1	1	1	0	1	0	0	1	2	1	1	4	4	4	4	4	2	2	2	2
Pr 47	1	1	1	1	1	2	1	1	1	1	1	1	0	1	1	1	1	1	0	0	1	0	0	0	0	0	1	1	1	0	0	0	0	1	0	0	1	1	0	0	4	4	4	4	4	2	2	2	2
Pr 48	1	1	1	1	1	3	2	1	1	0	1	1	1	1	0	0	1	0	1	1	1	0	1	1	1	0	1	1	0	1	0	0	0	1	0	0	2	2	1	1	3	3	3	3	3	2	2	2	2
Pr 49	1	0	1	1	1	3	2	0	0	1	0	0	0	1	1	0	1	0	0	1	0	0	0	0	0	0	1	0	1	0	1	1	0	1	1	0	1	1	1	1	4	4	4	4	4	2	2	2	2
Pr 50	0	1	0	1	0	1	1	1	1	1	1	1	0	1	1	1	1	1	0	0	0	0	0	0	0	0	1	0	0	1	0	0	0	3			1	1	0	0
Pr 51	1	1	1	1	1	3	1	0	0	1	1	1	0	1	1	1	1	0	0	0	1	0	0	0	0	0	0	0	0	1	0	1	0	3			1	2	0	0	3	3	3	3	3	2	2	2	2
Pr 52	0	0	1	1	0	2	3	1	0	0	0	0	0	0	0	0	0	0	0	0	1	0	0	0	0	0	0	1	0	0	0	0	0	3			1	1	1	1
Pr 53	1	1	1	1	0	3	1	1	1	1	1	0	1	1	1	1	0	1	1	0	1	0	0	1	0	0	1	1	0	1	1	0	1	1	1	0	1	1	1	1	3	2	2	3	3	2	1	1	2
Pr 54	0	1	1	1	0	1	2	0	0	1	1	0	0	1	1	0	1	1	0	0	0	0	0	0	0	0	1	0	0	0	0	0	0	1	1	0	1	2	1	0
Pr 55	0	1	1	1	0	3	2	1	0	1	1	0	0	0	1	0	1	0	0	1	0	0	0	1	0	0	1	0	1	1	0	1	1	1	1	0	1	1	0	0
Pr 56	0	1	1	1	0	2	4	0	0	1	1	0	1	1	1	0	1	0	0	0	0	1	0	0	1	0	0	1	0	0	0	1	0	1	1	0	1	2	0	0	3	1	1	2	3	2	1	1	1
Pr 57	0	1	1	1	1	3	2	1	1	1	1	0	0	1	1	1	1	1	0	0	0	0	0	1	0	0	1	0	1	0	0	1	1	2	0	0	2	2	1	1
Pr 58	0	1	1	1	1	2	4	1	0	1	1	1	1	1	1	1	0	0	0	1	0	0	0	0	1	0	0	0	1	0	1	1	1	1	1	0	1	2	0	0	2	2	2	2	3	1	1	1	1
Pr 59	0	1	1	1	1	2	4	1	1	1	0	0	1	1	1	1	0	0	0	0	0	0	0	0	0	0	1	0	0	0	0	0	0	2	0	0	1	1	0	0
Pr 60	1	0	0	0	1	3	3	1	1	1	1	1	1	1	1	1	1	1	0	0	0	0	0	0	0	0	0	1	0	0	0	0	0	2	1	1	1	1	0	0
Pr 61	1	0	1	0	0	3	2	1	1	1	1	0	1	0	1	1	0	0	0	0	0	0	0	0	0	0	1	0	0	0	1	0	0	1	0	0	1	2	1	1	3	3	3	3	3	2	2	2	2
Pr 62	0	0	0	0	0	1	2	0	0	1	0	0	0	1	1	0	0	0	1	1	0	0	0	0	0	0	0	0	0	0	0	1	0	1	1	0	1	2	1	1
Pr 63	0	1	1	1	1	3	4	1	1	1	1	1	1	1	1	1	0	1	1	0	1	0	1	1	1	1	1	0	1	0	0	1	1	2	0	0	1	1	0	0	4	4	3	3	3	2	2	2	2
Pr 64	0	0	1	1	1	1	1	0	1	1	0	0	1	1	1	1	0	0	0	0	0	0	0	1	0	0	0	0	1	1	1	0	0	1	0	0	1	2	1	1	3	2	3	3	3	2	1	2	2
Pr 65	0	0	1	0	1	3	2	0	0	1	0	0	1	1	1	1	0	0	0	0	0	0	0	0	0	0	0	1	0	0	1	1	0	1	1	0	1	1	1	1
Pr 66	0	0	1	0	0	2	2	1	1	1	0	1	1	1	1	1	0	0	0	0	1	1	0	0	0	0	0	0	0	1	0	0	0	1	1	0	1	2	1	1	4	1	3	3	3	2	1	2	2
Pr 67	0	0	1	1	1	2	2	1	1	1	1	0	0	1	1	1	0	0	0	0	0	0	0	0	0	0	1	1	0	0	1	0	0	1	0	0	1	2	1	1	4	4	4	4	4	2	2	2	2
Pr 68	0	0	1	1	1	3	1	1	1	1	0	0	1	1	1	1	0	0	0	0	0	1	0	0	0	0	0	1	1	0	1	1	0	2	1	0	1	1	0	1
Pr 69	0	0	1	1	1	3	2	1	1	1	1	0	1	1	1	1	0	0	1	0	0	1	0	0	0	0	1	1	0	1	1	0	0	1	1	0	1	2	1	1	3	3	4	4	4	2	2	2	2
Pr 70	0	0	1	1	1	3	6	1	1	0	0	1	1	1	1	1	0	0	0	0	1	0	1	0	0	0	0	1	0	0	0	1	0	1	1	0	2	2	1	1	4	3	3	3	3	2	2	2	2
Pr 71	1	1	1	1	1	1	1	1	1	1	1	0	0	1	1	0	1	0	1	0	0	0	0	0	0	0	0	0	0	0	0	0	0	1	1	0	1	1	0	0
Pr 72	1	1	1	0	0	2	1	1	0	1	0	1	0	1	1	1	0	1	0	0	0	0	0	0	0	0	0	0	0	0	0	0	0	1	1	0	1	1	0	0
Pr 73	1	1	1	0	0	2	4	1	1	1	1	1	0	1	1	0	1	1	1	0	0	0	0	0	0	0	0	1	1	0	0	1	0	1	1	0	2	2	1	1	4	4	4	4	4	2	2	2	2
Pr 74	0	1	1	1	1	1	2	1	1	1	1	1	1	1	1	1	1	1	1	1	1	0	1	0	0	0	0	0	0	0	0	0	0	1	0	0	2	2	1	1
Pr 75	1	1	1	0	1	3	4	0	0	0	0	1	1	1	1	0	1	0	0	0	0	0	0	0	0	0	0	0	0	0	0	0	0	3			1	2	0	1
Pr 76	1	1	1	1	1	2	4	0	1	0	1	0	0	1	1	0	1	1	0	1	1	1	0	0	0	0	1	1	1	1	1	1	1	1	1	0	2	2	1	1	4	4	2	4	4	2	2	1	2
Pr 77	0	1	1	0	1	3	3	0	0	1	0	1	1	0	0	1	0	1	1	1	0	1	1	1	1	0	1	0	1	0	0	1	0	2	1	0	1	1	1	1	4	4	4	4	4	2	2	2	2
Pr 78	0	0	0	1	1	1	1	1	1	1	0	0	0	1	1	0	0	0	0	0	0	0	1	0	1	0	1	0	0	1	0	1	0	1	1	1	2	2	1	1	4	4	4	4	4	2	2	2	2
Pr 79	1	1	1	1	1	1	4	1	1	0	0	0	0	1	1	0	1	0	1	0	0	0	0	0	0	0	1	0	0	0	0	0	0	1	0	0	1	2	0	0	4	1	2	4	4	2	1	1	2
Pr 80	1	0	1	1	1	1	1	1	1	0	1	1	1	1	1	0	1	0	1	0	0	0	0	0	0	0	1	0	0	0	0	0	0	1	0	0	1	2	0	0	4	1	2	4	4	2	1	1	2
Pr 81	1	1	0	1	0	2	4	1	1	1	0	0	0	1	0	1	1	0	0	0	1	0	0	0	0	0	1	0	0	0	0	0	0	3			1	1	0	0	3	3	3	3	3	2	2	2	2
Pr 82	1	1	1	1	1	3	6	1	0	1	1	0	1	1	1	1	1	1	0	1	0	0	1	1	0	0	1	1	0	0	0	0	0	2	0	0	1	2	1	1	3	3	3	4	4	2	2	2	2
Pr 83	0	1	1	1	1	3	4	1	1	1	0	0	0	1	1	1	1	0	0	0	0	1	0	0	0	0	0	1	0	0	0	0	0	3			1	1	1	1
Pr 84	0	1	1	1	1	1	4	1	1	0	1	0	0	0	1	0	1	0	0	0	0	0	0	0	0	0	1	0	0	0	0	0	0	3			1	1	0	0
Pr 85	1	1	0	1	0	2	1	0	0	1	1	0	0	0	1	0	1	0	1	0	0	1	1	1	1	0	1	0	1	1	0	1	0	1	1	0	1	2	0	0	4	4	4	4	4	2	2	2	2
[truncated: 35 more columns]
